# Supplementary material for: Pattern and risk factors for distant metastases in gastrointestinal neuroendocrine neoplasms: a population‐based study
Source: Cancer Med. 2018 May 7;7(6):2699–709. doi: 10.1002/cam4.1507 (PMC6010810; doi:10.1002/cam4.1507)
Supplement: Supplementary file 1 — Table S1. Univariate and multivariate analyses of risk factors of the different primary sites in developing metastatic disease. [file CAM4-7-2699-s001.xlsx]

## Sheet: Sheet1
Supplement Table 1: Univariate and multivariate analyses of risk factors of the different primary sites in developing metastatic disease
	Esophagus				Stomach				Duodenum				Jejunum and Ileum				Appendix				Colon				Rectal
	Univariate analyses		Multivariate analyses		Univariate analyses		Multivariate analyses		Univariate analyses		Multivariate analyses		Univariate analyses		Multivariate analyses		Univariate analyses		Multivariate analyses		Univariate analyses		Multivariate analyses		Univariate analyses		Multivariate analyses
	Odds Ratio (95%CI)	P value	Odds Ratio (95%CI)	P value	Odds Ratio (95%CI)	P value	Odds Ratio (95%CI)	P value	Odds Ratio (95%CI)	P value	Odds Ratio (95%CI)	P value	Odds Ratio (95%CI)	P value	Odds Ratio (95%CI)	P value	Odds Ratio (95%CI)	P value	Odds Ratio (95%CI)	P value	Odds Ratio (95%CI)	P value	Odds Ratio (95%CI)	P value	Odds Ratio (95%CI)	P value	Odds Ratio (95%CI)	P value
Gender
Female	1		1		1		1		1		1				1		1		1		1		1		1		1
Male	7.07(1.45-34.52)	0.5	21.54(0.57-808.21)	0.1	1.40(0.50-3.91)	0.52	0.71(0.13-4.03)	0.7	1.01(0.82-1.24)	0.936	0.85(0.67-1.08)	0.19	1.00(0.81-1.24)	0.97	1.01(0.81-1.26)	0.92	1.68(0.74-3.78)	0.21	1.63(0.58-4.63)	0.36	0.91(0.65-1.29)	0.61	0.78(0.48-1.25)	0.3	1.65(1.16-2.35)	0.01	1.97(1.17-3.32)	0.01
Race																							(-)
White	1		1		1		1		1		1
Black	1.06(0.14-8.00)	0.953	0.17(0-8.18)	0.37	1.37(0.36-5.30)	0.65	0.86(0.09-8.01)	0.89	0.89(0.65-1.23)	0.485	0.83(0.61-1.12)	0.23	0.74(0.57-0.97)	0.03	0.95(0.67-1.35)	0.77	2.86(1.03-7.94)	0.04	3.48(0.89-13.58)	0.07	0.41(0.24-0.68)	<0.01	0.7(0.34-1.44)	0.33	0.67(0.43-1.03)	0.07	1.07(0.57-2.02)	0.84
Other	0.71(0.11-4.52)	0.715	0.11(0-2.95)	0.19	0.69(0.08-5.71)	0.73	0.03(0-3.25)	0.15	0.83(0.30-2.28)	0.719	0.63(0.33-1.21)	0.17	0.62(0.34-1.13)	0.12	0.83(0.28-2.42)	0.73	1.22(0.16-9.39)	0.85	0.91(0.08-11.1)	0.94	0.88(0.44-1.76)	0.71	1.06(0.4-2.82)	0.9	0.64(0.38-1.07)	0.09	1.12(0.56-2.26)	0.74
Unspecific	NA	NA	NA	NA	NA	NA	NA	NA	0.33(0.08-1.45)	0.143	NA	NA	NA	NA	0.2(0.04-1.05)	0.06	NA	NA	NA	NA	0.13(0.03-0.54)	0.01	0.52(0.1-2.59)	0.43	NA	NA	NA	NA
Age
>=60 year-old	1		1		1		1		1		1		1		1		1		1		1		1		1		1
<60 year-old	0.32(0.09-1.13)	0.08	0.25(0.03-1.8)	0.17	2.05(0.69-6.13)	0.2	1.91(0.41-8.84)	0.41	0.96(0.78-1.17)	0.677	0.85(0.66-1.09)	0.19	0.89(0.72-1.11)	0.29	0.85(0.68-1.06)	0.15	5.24(2.29-11.99)	<0.01	4.53(1.44-14.21)	0.01	1.88(1.33-2.67)	<0.01	0.92(0.56-1.53)	0.76	2.03(1.43-2.87)	<0.01	1.46(0.87-2.44)	0.15
Insurance
Insurance	1		1		1		1		1		1		1		1		1		1		1		1		1		1
No-insurance	1.17(0.07-19.83)	0.91	0.02(0-8.07)	0.21	0.91(0.10-8.08)	0.93	0.45(0-52.95)	0.74	1.18(0.66-2.11)	0.58	0.96(0.47-1.96)	0.91	1.23(0.67-2.26)	0.51	0.95(0.51-1.77)	0.87	1.63(0.36-7.43)	0.53	3.84(0.53-27.63)	0.18	2.47(1.00-6.10)	0.05	3.26(0.83-12.78)	0.09	0.73(0.23-2.34)	0.59	0.09(0.02-0.52)	0.01
Unspecific	1.49(0.57-3.93)	0.42	0.65(0.11-3.97)	0.64	0.73(0.25-2.12)	0.56	1.36(0.27-6.77)	0.71	0.95(0.75-1.21)	0.688	0.72(0.55-0.95)	0.02	0.72(0.57-0.92)	0.01	0.88(0.67-1.15)	0.34	1.18(0.50-2.80)	0.7	1.06(0.33-3.41)	0.92	0.64(0.44-0.92)	0.02	0.83(0.49-1.4)	0.49	0.60(0.41-0.87)	0.01	0.54(0.3-0.99)	0.05
Marrial status
Married	1		1		1		1		1		1		1		1		1		1		1		1		1		1
Unmarried	3.18(0.77-13.19)	0.11	11.15(0.51-244.88)	0.13	0.98(0.28-3.43)	0.97	1.59(0.23-11.1)	0.64	0.86(0.63-1.16)	0.32	1.06(0.75-1.5)	0.75	0.92(0.69-1.25)	0.61	0.85(0.6-1.19)	0.34	0.36(0.13-1.01)	0.05	0.46(0.11-1.95)	0.29	0.76(0.47-1.23)	0.27	1.02(0.51-2.03)	0.96	1.15(0.73-1.83)	0.54	0.9(0.43-1.87)	0.78
Unspecific	0.38(0.12-1.17)	0.09	0.33(0.06-1.85)	0.21	0.65(0.19-2.25)	0.5	0.37(0.06-2.45)	0.3	0.94(0.74-1.20)	0.607	0.82(0.62-1.1)	0.18	0.70(0.55-0.90)	0.01	0.92(0.7-1.2)	0.53	0.70(0.25-1.97)	0.5	0.57(0.15-2.26)	0.43	0.65(0.44-0.96)	0.03	1.06(0.6-1.87)	0.84	0.86(0.58-1.28)	0.46	1.33(0.73-2.43)	0.36
Grade
I	1		1		1		1		1		1		1		1		1		1		1		1		1		1
II	NA	NA	NA	NA	2.37(0.24-23.68)	0.24	8.12(0.38-174.35)	0.18	1.28(0.97-1.70)	0.085	1.47(1.02-2.14)	0.04	1.86(1.33-2.61)	<0.01	1.13(0.84-1.52)	0.43	2.96(0.87-10.01)	0.08	2.38(0.51-11.03)	0.27	2.77(1.14-6.76)	0.03	1.6(0.55-4.68)	0.39	1.82(0.82-4.05)	0.14	0.71(0.24-2.07)	0.53
III	0.43(0.10-1.84)	0.26	0.06(0-1.76)	0.1	12.43(3.19-48.44)	3.19	5.79(0.62-54.14)	0.12	1.50(0.64-3.54)	0.353	1.72(0.74-4.02)	0.21	3.15(1.49-6.65)	<0.01	1.05(0.4-2.76)	0.92	29.60(4.98-175.88)	<0.01	3.26(0.23-46.92)	0.39	18.11(9.56-34.29)	<0.01	3.27(1.46-7.32)	<0.01	80.87(45.65-143.26)	<0.01	1.98(0.85-4.63)	0.11
IV	0.31(0.05-1.80)	0.19	0.03(0-1.43)	0.08	7.10(0.55-92.40)	0.55	6.09(0.27-139.93)	0.26	12.01(1.34-107.88)	0.026	2.88(0.63-13.19)	0.17	10.03(2.38-42.33)	<0.01	13.44(1.14-157.97)	0.04	55.50(10.64-289.43)	<0.01	6.63(0.77-57.29)	0.09	19.40(8.53-44.15)	<0.01	4.06(1.48-11.16)	0.01	158.57(68.34-367.95)	<0.01	3.01(0.98-9.29)	0.06
Unspecific					0.79(0.18-3.45)	0.18	0.61(0.08-4.89)	0.64	1.30(0.99-1.70)	0.059	2.55(1.91-3.41)	<0.01	1.77(1.40-2.23)	<0.01	1.53(1.12-2.09)	0.01	3.87(1.38-10.84)	0.01	2.66(0.7-10.06)	0.15	3.80(2.08-6.94)	<0.01	4.82(2.18-10.66)	<0.01	1.08(0.64-1.83)	0.77	2.17(1.11-4.25)	0.02
Tumorsize
<1cm	NA	NA	NA	NA	1.46(0.14-15.03)	0.75	0.15(0-23.78)	0.47	0.19(0.11-0.31)	<0.01	0.21(0.12-0.37)	<0.01	0.11(0.07-0.18)	<0.01	0.23(0.13-0.41)	<0.01	0.23(0.13-0.41)	<0.01	0.72(0.09-6.02)	0.76	0.04(0.01-0.22)	<0.01	0.09(0.01-0.52)	0.01	0.03（0.00-0.11)	<0.01	0.05(0.01-0.18)	<0.01
1-2cm	1		1		1		1		1		1		1		1		1		1		1		1		1		1
2-3cm	NA	NA	NA	NA	2.00(0.11-35.81)	0.64	3.67(0.03-488.44)	0.6	1.70(1.31-2.21)	<0.01	0.79(0.54-1.16)	0.24	1.13(0.79-1.62)	0.5	1.54(1.18-2.02)	<0.01	1.54(1.18-2.02)	<0.01	2(0.15-26.28)	0.6	3.10(1.01-9.48)	0.05	2.17(0.55-8.54)	0.27	5.03(2.04-12.38)	<0.01	2.98(0.89-9.97)	0.08
3-4cm	0.32(0.05-1.95)	0.22	0.03(0-0.56)	0.02	NA	NA	NA	NA	1.95(1.34-2.84)	<0.01	1.09(0.64-1.87)	0.75	1.80(1.09-2.97)	0.02	1.63(1.1-2.4)	0.01	1.63(1.1-2.4)	0.01	0.84(0.04-17.63)	0.91	3.30(1.05-10.39)	0.04	1.9(0.48-7.49)	0.36	17.73(7.11-44.20)	<0.01	7.66(2.04-28.73)	<0.01
4-5cm	1.60(0.13-19.84)	0.71	0.3(0.01-7.9)	0.47	36.00(1.57-826.12)	0.03	15.08(0.16-1435.36)	0.24	3.66(2.08-6.44)	<0.01	3.04(1.62-5.69)	<0.01	3.19(1.79-5.71)	<0.01	3.01(1.67-5.42)	<0.01	3.01(1.67-5.42)	<0.01	0.63(0.03-14.8)	0.77	4.41(1.54-12.67)	0.01	1.16(0.32-4.13)	0.82	9.94(3.74-26.40)	<0.01	2.35(0.66-8.33)	0.19
>5cm	NA	NA	NA	NA	9.00(0.78-103.72)	0.08	9.59(0.15-607.95)	0.29	4.16(2.32-7.45)	<0.01	1.88(1.09-3.25)	0.02	2.67(1.64-4.37)	<0.01	2.35(1.41-3.9)	<0.01	3.03(1.64-5.62)	<0.01	19.33(2.93-127.45)	0	3.98(1.57-10.10)	<0.01	1.22(0.38-3.87)	0.74	43.33(18.39-102.10)	<0.01	11.22(3.41-36.92)	<0.01
Unspecific	0.80(0.29-2.21)	0.67	0.25(0.04-1.56)	0.14	1.85(0.21-16.05)	0.58	2.49(0.04-150.88)	0.66	2.30(1.57-3.36)	<0.01	1.99(1.26-3.16)	<0.01	1.36(1.03-1.79)	0.03	3.03(1.64-5.62)	<0.01	2.35(1.41-3.9)	<0.01	0.17(0.01-5.93)	0.33	1.17(0.48-2.82)	0.73	1.69(0.53-5.35)	0.37	0.48(0.23-1.01)	0.05	0.47(0.19-1.15)	0.1
Tstage
T2	1		1		1		1		1		1		1		1		1		1		1		1		1		1
T3	1.14(0.14-9.29)	0.9	1.28(0.05-31.51)	0.88	5.36(0.74-38.64)	0.1	1.29(0.05-35.86)	0.88	1.97(1.44-2.68)	<0.01	2.61(1.68-4.06)	<0.01	3.32(2.22-4.95)	<0.01	1.56(1.13-2.17)	0.01	1.00(0.19-5.24)	1	0.77(0.06-10.36)	0.84	0.99(0.44-2.20)	0.98	0.38(0.13-1.15)	0.09	2.67(1.45-4.90)	<0.01	0.94(0.35-2.55)	0.9
T4	3.50(0.43-28.45)	0.24	4.37(0.19-97.72)	0.35	6.25(0.85-46.13)	0.07	0.72(0.02-30.07)	0.86	3.35(2.41-4.65)	<0.01	4.11(2.55-6.62)	<0.01	5.73(3.73-8.80)	<0.01	2.5(1.76-3.56)	<0.01	6.00(1.69-21.26)	0.01	9.84(1.42-68.28)	0.02	1.93(0.82-4.56)	0.13	0.74(0.23-2.38)	0.61	9.24(3.82-22.31)	<0.01	4.53(1.03-19.88)	0.05
Unspecific	2.08(0.35-12.45)	0.42	13.11(0.66-259.3)	0.09	1.09(0.22-5.37)	0.91	0.35(0.01-9.06)	0.53	1.00(0.66-1.52)	0.988	1.27(0.74-2.18)	0.39	1.38(0.93-2.04)	0.11	1.18(0.66-2.12)	0.57	0.20(0.07-0.56)	<0.01	0.24(0.01-4.04)	0.32	0.30(0.14-0.64)	<0.01	1(0.31-3.28)	0.99	0.06(0.04-0.10)	<0.01	1.01(0.4-2.53)	0.98
Nstage
N0	1		1		1		1		1		1		1		1		1		1		1		1		1		1
N1	1.96(0.64-6.02)	0.24	0.75(0.11-5)	0.77	6.42(1.92-21.44)	<0.01	21.75(1.29-365.3)	0.03	1.51(1.18-1.92)	<0.01	1.86(1.37-2.53)	<0.01	3.76(2.98-4.74)	<0.01	0.97(0.73-1.29)	0.85	7.77(3.34-18.08)	<0.01	1.55(0.48-5.06)	0.46	7.69(5.06-11.67)	<0.01	3.94(2-7.75)	<0.01	92.48(58.25-146.83)	<0.01	5.13(2.42-10.89)	<0.01
N2	1.24(0.17-9.25)	0.84	1.32(0.08-21.07)	0.84	NA	NA	NA	NA	NA	NA	NA	NA	NA	NA	1.32(0.58-3.01)	0.5	NA	NA	NA	NA	NA	NA	NA	NA	NA	NA	NA	NA
Unspecific	3.34(0.80-13.94)	0.1	9.77(0.49-195.76)	0.14	0.98(0.20-4.84)	0.98	0.87(0.11-7.15)	0.89	2.18(1.09-4.35)	0.028	1.9(1.25-2.88)	<0.01	3.16(2.21-4.52)	0	NA	NA	2.07(0.26-16.52)	0.49	1.09(0.1-12.01)	0.94	2.62(1.56-4.39)	<0.01	1.28(0.65-2.53)	0.48	3.19(1.93-5.28)	<0.01	3.57(1.83-6.96)	<0.01
Histology
NET	1		1		1		1		1		1		1		1		1		1		1		1		1		1
NEC	NA	NA	NA	NA	7.08(2.31-21.24)	<0.01	3.6(0.66-19.61)	0.14	1.86(1.51-2.29)	<0.01	2.41(1.87-3.1)	<0.01	2.57(2.07-3.19)	<0.01	1.83(1.46-2.29)	<0.01	2.37(1.05-5.34)	0.04	1.32(0.43-4.02)	0.63	19.81(12.05-32.57)	<0.01	13.63(7.02-26.48)	<0.01	25.85(16.88-39.60)	<0.01	12.88(6.93-23.95)	<0.01
